# Supplementary material for: A chromosome-scale fishing cat reference genome for the evaluation of potential germline risk variants
Source: Sci Rep. 2024 Apr 5;14:8073. doi: 10.1038/s41598-024-56003-7 (PMC10997796; doi:10.1038/s41598-024-56003-7)
Supplement: Supplementary file 1 — Supplementary Information 1. [file 41598_2024_56003_MOESM1_ESM.xlsx]

## Sheet: Supp. Table 1
Supplementary Table 1. A summary of BUSCO metrics. Here are the BUSCO scores for the selected feline assemblies. Using the same BUSCO mammalia_odb10 dataset, the final scores for completeness, duplication, fragmented, and missing are all consistent with each other.
	Domestic cat (F.catus_Fca126_mat1.0)	Asian leopard cat (Fcat_Pben_1.1_paternal_pri)	Fishing cat (UM_Priviv_1.0)
Complete	8616	8610	8623
Percent Complete	0.9339	0.9332	0.935
Single-copy	8589	8589	8599
Duplicated	27	21	24
Fragmented	156	153	167
Missing	454	463	436
Percent Present (Comp + Frag)	0.9508	0.9498	0.953

## Sheet: Supp. Table 2
Supplementary Table 2. NCBI RefSeq annotation summary. Detailed in this table are the statistics for the NCBI RefSeq output for NCBI Prionailurus viverrinus Annotation Release 100. This table also shows the number of transcripts per gene and exons per transcript in the fishing cat gene annotation.
Feature	Count	Mean length (bp)	Median length (bp)	Min length (bp)	Max length (bp)
Genes	27048	44163	12969	49	2066153
All transcripts	68821	3181	2578	49	103095
mRNA	56334	3502	2859	147	103095
misc_RNA	3687	3283	2801	117	15837
tRNA	751	76	73	59	91
lncRNA	6003	1493	896	97	20187
snoRNA	589	111	105	49	329
snRNA	1113	114	107	60	199
rRNA	311	905	119	119	4645
Single-exon transcripts	1939	1186	948	147	14422
coding transcripts (NM_/XM_ )	1939	1186	948	147	14422
CDSs	56347	2048	1509	96	103095
Exons	264938	306	137	1	22878
in coding transcripts (NM_/XM_ )	242549	296	136	1	22878
in non-coding transcripts (NR_/XR_ )	44225	305	135	2	18596
Introns	237106	6509	1561	30	937235
in coding transcripts (NM_/XM_ )	220930	6366	1527	30	937235
in non-coding transcripts (NR_/XR_ )	37542	6607	1761	30	861863
	Mean	Median	Min	Max
Number of transcripts per gene	2.59	1	1	50
Number of exons per transcript	11.86	9	1	312

## Sheet: Supp. Table 3
Supplementary Table 3. Total protein coding genes across feline species. Compared to the Asian leopard cat and Domestic cat phased genome assemblies the number of protein coding genes remains consistent across all 3 species.
Genome	Total protein coding genes
Fishing cat (UM_Priviv_1.0)	20055
Asian leopard cat (Fcat_Pben_1.1_paternal_pri)	20003
Domestic cat (F.catus_Fca126_mat1.0)	20453

## Sheet: Supp. Table 4
Supplementary Table 4. Fishing cat sequencing cohort. Listed in this table are the WGS cats and RNAseq cats, along with their studbook ID, name, sex, date of birth (DOB), current age, and TCC status. It is important to note that samples from normal presenting cats (except for studbook #356 and studbook #5 - both confirmed as non-TCC cats) were collected prior to 10 years old, when clinical signs …
Studbook ID	Name	Sex	DOB	Age (years)	Sequencing	TCC status
687	Pavarti	F	2005-05-02	13	WGS	Affected
722	Maliha	F	2006-02-23	13	WGS	Affected
693	Sushi	M	2005-07-15	11	WGS	Affected
688	Padma	F	2005-05-02	12	WGS	Affected
721	Gorton	M	2006-02-23	11	WGS	Affected
1095	Wasabi	M	2013-05-17	9	WGS	Affected
1196	Juniper	F	2016-03-10	6	WGS	Normal
356	Fritz	M	1994-08-15	10	WGS	Normal
5	Splash	F	1996-01-14	11	WGS	Normal
1195	SB #1195	M	2016-03-10	6	WGS	Normal
1059	Jonas	F	2012-07-31	10	WGS	Normal
780	Kiet	M	2009-06-29	12	RNAseq	Affected
950	Anna	F	2010-09-14	11	RNAseq	Normal

## Sheet: Supp. Table 5
Supplementary Table 5. Fishing cat SnpEff output. Detailed here are the number of variant effects by type identified in the fishing cat cohort from SnpEff. Most consequence types are found to be intron variants (65.33%) followed by intergenic variants (21.25%). A total of 67,902 missense variants were identified (0.25%).
Type (alphabetical order)	Count	Percent
3_prime_UTR_variant	228179	0.00826
5_prime_UTR_premature_start_codon_gain_variant	7577	0.00027
5_prime_UTR_truncation	3	0
5_prime_UTR_variant	61505	0.00223
bidirectional_gene_fusion	11	0
conservative_inframe_deletion	708	3e-05
conservative_inframe_insertion	702	3e-05
disruptive_inframe_deletion	1307	5e-05
disruptive_inframe_insertion	923	3e-05
downstream_gene_variant	1510662	0.05468
exon_loss_variant	4	0
frameshift_variant	2619	9e-05
gene_fusion	16	0
initiator_codon_variant	14	0
intergenic_region	5871923	0.21252
intragenic_variant	96128	0.00348
intron_variant	18051420	0.65334
missense_variant	67902	0.00246
non_coding_transcript_exon_variant	68911	0.00249
non_coding_transcript_variant	204	1e-05
splice_acceptor_variant	1301	5e-05
splice_donor_variant	564	2e-05
splice_region_variant	34893	0.00126
start_lost	134	0
start_retained_variant	9	0
stop_gained	557	2e-05
stop_lost	103	0
stop_retained_variant	44	0
synonymous_variant	101434	0.00367
transcript_ablation	2	0
upstream_gene_variant	1519798	0.05501

## Sheet: Supp. Table 6
Supplementary Table 6. Fishing cat SnpEff output. The above SnpEff output details the variant rate across all chromosomes. The variant rate is calculated based on chromosome length. The chromosome with the highest variant rate is the X chromosome, followed by A3 and C1.
Chromosome	RefSeq Sequence	Length	Variants	Variants rate
A1	NC_062561.1	240104960	1049074	228
A2	NC_062562.1	169895392	773677	219
A3	NC_062563.1	132667760	565796	234
B1	NC_062564.1	202601910	955456	212
B2	NC_062565.1	152887518	707115	216
B3	NC_062566.1	144906162	635909	227
B4	NC_062567.1	139585731	631411	221
C1	NC_062568.1	214568800	917003	233
C2	NC_062569.1	155516939	680604	228
D1	NC_062570.1	115646109	543177	212
D2	NC_062571.1	88669378	440941	201
D3	NC_062572.1	96018806	449879	213
D4	NC_062573.1	94870271	434201	218
E1	NC_062574.1	53308791	273581	194
E2	NC_062575.1	58064119	253067	229
E3	NC_062576.1	42168429	208793	201
F1	NC_062577.1	67277416	323837	207
F2	NC_062578.1	83838756	386886	216
X	NC_062579.1	118992027	355674	334

## Sheet: Supp. Table 7
Supplementary Table 7. Genes affected by SVs in all TCC affected cats. The above table lists the protein coding genes affected by SVs in all cancer individuals.
Chromosome	Position	Region	SV	Size (bp)	Affected protein coding gene
A2	NC_062562.1:131254864	Intronic	Deletion	237	DOCK4
A2	NC_062562.1:132308963	Regulatory	Deletion	238	SMIM30
C1	NC_062568.1:183645932	Intronic	Deletion	235	TRIT1
C1	NC_062568.1:188981866	Intronic	Deletion	226	CSMD2
C2	NC_062569.1:29623945	Intronic	Deletion	233	CDV3
Scaffold	NW_025927605.1:7338900	Intronic	Deletion	1634	B4GALNT2
